# Supplementary material for: A Scoping Review on the Influence of Housing on the Health and Well-Being of People with a Spinal Cord Injury/Dysfunction
Source: Healthcare (Basel). 2024 Dec 16;12(24):2537. doi: 10.3390/healthcare12242537 (PMC11675771; doi:10.3390/healthcare12242537)
Supplement: Supplementary file 1 [file healthcare-12-02537-s001.zip]

Archive with 1 entries (1 files):
- healthcare-3257413-supplementary.pdf
